# Supplementary material for: Predicting saturated and near-saturated hydraulic conductivity using artificial neural networks and multiple linear regression in calcareous soils
Source: PLoS One. 2024 Jan 10;19(1):e0296933. doi: 10.1371/journal.pone.0296933 (PMC10781043; doi:10.1371/journal.pone.0296933)
Supplement: S1 Raw data — (XLS) [file pone.0296933.s002.xls]

## Sheet: K15-prediction
K 15 (cm/hr)	CCE (%)	Silt (%)	dg (µm)	σg (mm)
0.34	49.75	54.16	11.475	7.55861
0.534099	45.75	62.016	9.80626	5.82779
0.693513	56.75	55.744	11.9121	6.46197
0.419076	52.375	64.232	6.80381	4.68197
0.189211	49	60.904	11.9366	2.78
0.677255	46.25	58.092	12.2749	6.52197
0.55481	46.25	57.104	7.63882	5.48167
0.473026	50.5	52.136	9.85174	6.9503
0.742831	52.5	58.796	19.1114	7.43883
0.9257	70.625	46.76	22.764	9.92353
0.218805	50.25	66.472	13.6373	6.55054
0.196512	42.25	79.2	3.44177	2.76408
0.514913	45.75	83.328	11.5039	3.24531
0.7691	64.5	72.964	10.2762	5.88371
0.3985	55	69.704	13.9862	2.9
0.750773	67.5132	62.688	22.4573	7.89643
0.531397	45	66.304	9.52714	6.32066
0.531397	47.75	55.284	12.8226	7.18113
0.374189	41.125	55.464	11.8544	7.01931
0.622318	44.25	54.636	11.2799	6.96737
0.3546	31	46.912	15.9549	8.16355
0.622318	53.125	39.068	13.6481	9.63814
0.291395	29.875	63.956	9.00711	5.79119
0.11297	43	46.04	6.15984	2.53154
0.33487	45.75	46.372	13.621	8.17802
0.402937	40.625	50.024	12.9961	8.24224
0.497854	47	48.888	12.5798	8.2766
0.578893	40.75	57.968	12.0601	6.14981
0.403124	45	51.04	11.1834	7.66401
0.837176	43	60.424	16.5001	7.79912
0.729269	43.5	64.592	12.6908	6.88815
0.642539	44.5	72.152	10.6857	5.93105
0.3684	30.25	78.036	11.6876	5.22357
0.439784	53	59.984	8.72414	5.72179
0.535592	44	63.88	11.6613	6.15146
0.63791	42.25	54.76	7.33837	5.36103
0.264183	43.5	51.304	12.0704	4.10077
0.6153	56.25	47.056	9.42344	7.47225
0.31913	51	73.64	6.91318	4.30223
1.08352	70.5	69.15	32.1683	9.21475
0.911094	60.75	41.704	25.2616	8.04187
0.450464	40	49.616	17.1005	8.6909
0.7468	42.5	57.012	17.7969	7.24045
0.453	58.25	63.184	12.5909	5.79877
0.50934	37.75	58.328	13.2271	6.95397
1.0236	69.89	68.14	26.1668	12.1208
0.8435	70.5	57.076	22.5099	6.39325
0.58	40.75	38.844	22.9747	8.09531
0.416108	48.75	73.36	10.6306	4.50456
0.491281	63.75	72.08	15.5801	4.69999
0.56271	51.25	61.724	19.1125	5.33221
0.419076	38.75	86.068	11.6201	2.94685
0.211182	55	77.596	8.71222	4.11631
0.494462	58	53.428	20.3595	6.63799
0.439784	32.75	71.764	6.15933	3.89836
0.82	59.65	56.213	22.1568	7.5321
0.465489	53.75	71.948	10.3528	4.81954
0.394549	29.75	91.008	5.68694	2.84157
0.586023	54.75	58.912	15.4108	6.6491
0.33487	52.5	76.48	13.9369	3.70123
0.48702	51.5	62.708	10.6748	5.17077
0.55481	46	74.088	13.0468	6.7656
0.354178	33.25	73.796	7.84552	4.50762
0.308506	52.75	70.856	14.6739	4.42245
0.204884	35	62.98	9.85445	5.38474
0.50934	45.25	57.32	15.1751	6.5603
0.3824	40.75	58.056	13.6123	6.35673
0.6289	57.875	57.5	8.3002	6.03206
0.654	63.5	60.076	19.7816	12.1693
0.3246	37	90.612	7.94836	2.92776
0.50934	35.75	73.864	6.62294	4.75736
0.283816	54.75	60.16	7.58008	4.37306
0.693513	62.75	45.988	16.6058	7.71532
0.411234	55.25	48.36	3.32311	3.96981
0.425117	46.75	59.496	8.46158	6.19145
0.411234	55	73.08	12.8194	5.73521
0.0837176	30.46	49.86	7.83724	2.50126
0.55481	46	77.188	6.46351	4.27732
0.5431	67.81	63.86	9.78962	7.89165
0.593146	59.63	73.344	18.5433	8.75887
0.55481	43.5	45.136	3.88511	5.12382
0.658735	47.25	44.104	24.1669	8.50815
0.460469	49	51.804	10.7177	6.66411
0.467744	46.5	63.104	7.05687	5.88654
0.693513	46.25	65.432	11.697	5.7419
0.402937	39.25	51.944	16.2979	8.44954
0.933689	53.25	53.92	26.9408	7.57572
0.514913	46.25	54.528	11.9471	7.0388
0.801548	43.25	24.744	21.5487	7.6792
0.578893	48.5	56.276	11.8882	7.00251
0.54511	28	53.2	22.0402	6.27257
1.17465	67.25	72.46	29.4567	8.79832
0.50934	60.625	47.704	21.6127	7.68038
0.60628	48.75	66.904	11.8365	4.76419
0.179854	42.5	77.216	5.97602	4.15585
0.396188	31.75	87.12	9.01982	3.47981

## Sheet: K10-prediction
K 10 (cm/hr)	ln(SAR) ((meq/lit)^0.5)	CCE (%)	% Silt (%)	dg (µm)	σg (mm)
0.415924	-1.30679	49.75	54.16	11.475	7.55861
1.04196	-0.502767	45.75	62.016	9.80626	5.82779
1.12309	-0.708224	56.75	55.744	11.9121	6.46197
0.799346	-0.807018	52.375	64.232	6.80381	4.68197
0.415558	-1.6889	49	60.904	11.9366	6.2463
1.23498	-1.42441	46.25	58.092	12.2749	6.52197
0.98821	-0.68405	46.25	57.104	7.63882	5.48167
0.995592	-1.45299	50.5	52.136	9.85174	6.9503
1.22978	-0.78732	52.5	58.796	19.1114	7.43883
1.56325	-0.960556	70.625	46.76	22.7641	9.92353
0.643913	-0.43366	50.25	66.472	13.6373	6.55054
0.52594	-0.835482	42.25	79.2	3.44177	2.76408
0.909183	-0.67739	45.75	83.328	11.5002	3.24531
1.254	-0.448195	64.5	72.964	10.2762	5.88371
0.3893	-1.57448	55	69.704	13.9862	2.90795
1.00889	-0.751686	45	66.304	9.52714	6.32066
1.00889	-1.10954	47.75	55.284	12.8226	7.18113
1.05678	-1.32897	51.15	62.144	11.2192	7.24357
0.871849	-0.63146	55	73.08	12.8194	5.73521
0.69789	-0.593849	41.125	55.464	11.8544	7.01931
1.05451	-0.998181	44.25	54.636	11.2799	6.96737
0.914722	-1.11743	31	46.912	15.9549	8.16355
1.04631	0.0596273	53.125	39.068	13.6481	9.63814
0.415924	-1.5035	43	46.04	6.15984	2.53154
0.606339	-1.21383	45.75	46.372	13.621	8.17802
0.497106	-1.28728	40.625	50.024	12.9961	8.24224
0.852853	-1.25538	47	48.888	12.5798	8.2766
1.19083	-1.44424	47.25	44.104	24.1669	8.50815
1.01155	-1.50492	40.75	57.968	12.0601	6.14981
0.622791	-0.511109	45	51.04	11.1834	7.66401
1.3698	-0.386005	43	60.424	16.5046	7.79912
1.12809	-1.45659	43.5	64.592	12.6908	6.88815
1.07502	-0.865866	44.5	72.152	10.6857	5.93105
0.523	-1.40948	30.25	78.036	11.6876	5.22357
0.77042	-1.18741	53	59.984	8.72414	5.72179
0.961928	-1.45659	44	63.88	11.6613	6.15146
0.509946	-0.838286	43.5	51.304	12.0704	4.1
0.610525	-1.30914	56.25	47.056	9.42344	7.47225
0.544118	0.796472	51	73.64	6.91318	4.30223
1.72639	-1.51828	70.5	69.15	32.1683	9.21475
1.18173	-0.330264	62.75	65.473	19.4792	7.6792
0.73608	-0.653737	40	49.616	17.1079	8.6909
1.0356	-0.770885	42.5	57.012	17.7969	7.24045
1.123	-0.269871	58.25	63.184	12.5909	5.79877
0.774183	-0.365826	37.75	58.328	13.2271	6.95397
1.32873	-1.02576	69.89	68.14	26.1668	8.1551
1.48	0.466615	70.5	57.076	22.5005	10.53
0.925	-0.104075	40.75	38.844	22.9747	8.09531
0.663253	2.39404	48.75	73.36	10.6306	4.50456
0.750593	-0.340608	63.75	72.08	15.5801	4.69999
0.825623	-0.530691	51.25	61.724	19.1125	5.33221
0.30099	2.23703	55	77.596	8.71222	4.11631
0.964277	1.80258	63	49.813	22.5915	7.9216
0.842641	0.124065	58	53.428	20.3595	6.63799
0.748655	-0.0916062	32.75	71.764	6.15933	3.89836
0.69981	2.82307	53.75	71.948	10.3528	4.81954
0.625274	1.33417	29.75	91.008	5.68694	2.84157
0.903108	-0.359071	54.75	58.912	15.4108	6.6491
0.444225	3.53042	52.5	76.48	13.9369	3.70123
0.760153	0.255487	51.5	62.708	10.6748	5.17077
0.876819	-0.659251	46	74.088	13.0468	6.7656
0.648505	-0.544037	33.25	73.796	7.84552	4.50762
0.366322	-0.262793	35	62.98	9.85445	5.38474
0.845586	-0.466393	45.25	57.32	15.1751	6.5603
0.694543	-0.639547	40.75	58.056	13.6123	6.35673
1.2435	0.481124	57.875	57.5	8.3002	6.03206
1.123	-0.165219	63.5	60.076	19.7816	12.1693
1.05369	-0.502104	37	90.612	7.94836	2.92776
0.258067	3.51656	42.5	77.216	5.976	4.15585
0.774183	-0.178872	35.75	73.864	6.62294	4.75736
0.659587	-0.256446	31.75	87.12	9.01982	3.47981
0.467762	3.16688	54.75	60.16	7.58	4.37306
1.20512	-1.25538	62.75	45.988	16.6058	7.71532
0.888214	-0.635554	55.25	48.36	3.32311	3.96981
0.793769	-1.03079	46.75	59.496	8.46158	6.19145
0.0972871	-0.948687	30.46	49.86	7.83724	2.50126
0.998135	-1.29644	55.63	56.184	25.1265	7.67917
1.1133	-1.53645	59.63	73.344	18.5433	8.75887
0.532792	-0.385499	29.875	63.956	9.00711	5.79119
0.88636	0.745871	43.5	45.136	3.88511	5.12382
0.816983	-1.12744	49	51.804	10.7177	6.66411
0.881624	-1.20842	46.5	63.104	7.05687	5.88654
1.21785	-1.1938	46.25	65.432	11.697	5.7419
0.717053	-0.809654	39.25	51.944	16.2979	8.44954
1.09442	-1.40384	42.25	54.76	7.33837	5.36103
1.142	-0.818531	53.25	53.92	26.94	7.57572
0.873324	-1.32922	46.25	54.528	11.9471	7.0388
1.45227	-1.39517	60.75	41.704	25.2616	8.04187
1.00478	-0.0690228	48.5	56.276	11.8882	7.00251
0.822245	0.713731	28	53.2	22.0402	6.27257
0.672895	2.08315	38.75	86.068	11.6201	2.94685
1.81121	0.22514	67.25	72.46	29.4567	8.79832
0.718003	1.11209	60.625	47.704	21.6127	7.68038
0.83206	0.189459	48.75	66.904	11.8365	4.76419
0.658014	-1.0505	52.75	70.856	14.6739	4.42245

## Sheet: K5-prediction
K 5 (cm/hr)	ln(SAR) ((meq/lit)^0.5)	CCE (%)	OM (%)	Silt (%)	σg (mm)
1.677	-1.30679	49.75	2.3154	54.16	7.55861
3.271	-0.502767	45.75	1.4301	62.016	5.82779
2.726	-0.708224	56.75	3.0645	55.744	6.46197
2.855	-0.807018	52.375	2.89425	64.232	4.68197
1.95	-1.6889	49	2.3835	60.904	6.2463
2.75	-1.42441	46.25	2.3154	58.092	6.52197
2.85	-1.45299	50.5	1.9749	52.136	6.9503
2.219	-0.78732	52.5	3.405	58.796	7.43883
2.96	-0.960556	70.625	1.80465	46.76	9.92353
2.304	-0.43366	50.25	1.7706	66.472	6.55054
1.8	-0.835482	42.25	0.3405	79.2	2.76408
2.1	-0.67739	45.75	0.17025	83.328	3.24531
2.87	-0.448195	64.5	1.5663	72.964	5.88371
2.257	-1.57448	55	0.7491	69.704	8.46571
2.829	-0.751686	45	1.9749	66.304	6.32066
2.7	-1.10954	47.75	1.39605	55.284	7.18113
3.679	-1.96581	65	3.25	69.25	11.2
3.302	-0.832946	46	1.4982	77.188	10.2
1.753	-0.593849	41.125	1.05555	55.464	7.01931
2.297	-0.998181	44.25	1.7025	54.636	6.96737
1.87	-1.11743	31	2.1111	46.912	8.16355
2.252	0.0596273	53.125	1.4982	39.068	9.63814
1.371	-0.385499	29.875	2.48565	63.956	5.79119
2.65	-0.617583	43	3.8136	46.04	6.96478
1.718	-1.21383	45.75	1.9749	46.372	8.17802
1.25	1.153	40.625	1.7706	50.024	5.2
2.062	-1.25538	47	1.53225	48.888	8.2766
2.704	-1.50492	40.75	1.5663	57.968	6.14981
3.1	-0.511109	45	4.2222	51.04	7.66401
2.86	-0.386005	43	1.39605	60.424	7.79912
2.341	-1.45659	43.5	1.8387	64.592	6.88815
2.493	-0.865866	44.5	1.2939	72.152	5.93105
1.258	1.01	30.25	1.4301	78.036	5.22357
1.939	-1.18741	53	0.8172	59.984	5.72179
2.676	-1.45659	44	2.5197	63.88	6.15146
2.699	-1.40384	42.25	2.14515	54.76	5.36103
1.462	-0.838286	43.5	2.48565	51.304	4.1
2.011	-1.30914	56.25	1.2939	47.056	7.47225
1.34	0.796472	51	0.7491	73.64	4.30223
2.959	-1.39517	60.75	2.1792	41.704	8.04187
1.55	-0.330264	43.25	1.7025	24.744	7.6792
2.1	-0.770885	42.5	0.2043	57.012	7.24045
2.9	-0.269871	58.25	3.7455	63.184	5.79877
2.53	0.466615	70.5	0.4767	57.076	6.39325
1.675	-0.104075	40.75	1.2258	38.844	8.09531
1.303	2.39404	48.75	1.2258	73.36	4.50456
2.12	-0.340608	63.75	0.6129	72.08	4.69999
1.414	-0.530691	51.25	0.2724	61.724	5.33221
1.307	2.08315	38.75	0.8853	86.068	2.94685
1.45	2.23703	55	0.7491	77.596	4.11631
1.948	1.80258	63	0.2724	23.224	7.9216
1.73	0.124065	58	1.1577	53.428	6.63799
1.78	-0.0916062	32.75	1.0215	71.764	3.89836
1.719	0.227841	44.75	0.8172	33.264	6.96211
2.1	2.82307	53.75	2.82615	71.948	4.81954
1.308	1.33417	29.75	1.0896	91.008	2.84157
1.688	-0.359071	54.75	1.1577	58.912	6.6491
2.1	3.53042	52.5	1.4982	76.48	3.70123
1.467	0.255487	51.5	1.39605	62.708	5.17077
1.697	-0.659251	46	0.4086	74.088	6.7656
1.603	-0.544037	33.25	1.9068	73.796	4.50762
3	-1.0505	52.75	4.25625	70.856	4.42245
0.79	1.5	35	0.44265	62.98	2.85
1.806	-0.466393	45.25	1.4301	57.32	6.5603
1.69	-0.639547	40.75	1.9749	58.056	6.35673
2.456	0.481124	57.875	2.724	57.5	6.03206
2.53	-0.165219	63.5	1.2939	60.076	12.1693
2.266	-0.502104	37	0.8172	90.612	2.92776
1.513	-0.178872	35.75	0.9534	73.864	4.75736
1.269	-0.256446	31.75	1.0215	87.12	3.47981
1.45	3.16688	54.75	1.0215	60.16	4.37306
1.95	-1.25538	62.75	0.681	45.988	7.71532
2.12	-0.68405	46.25	1.4982	57.104	5.48167
1.85	-0.635554	55.25	0.4767	48.36	3.96981
2.05077	-1.03079	46.75	1.9749	59.496	6.19145
2.7	-0.107656	56.84	3.84765	43.785	8.25463
2.35109	-0.63146	55	2.043	73.08	5.73521
2.5	-0.747125	51.724	1.6344	63.86	5.74361
2.17027	0.745871	43.5	3.8136	45.136	5.12382
2.52545	-1.44424	47.25	1.0215	44.104	8.50815
2.04947	-1.12744	49	3.57525	51.804	6.66411
2.38596	-1.20842	46.5	3.91575	63.104	5.88654
3.14574	-1.25791	65.2	2.69713	71.7354	7.95347
2.0091	-0.809654	39.25	2.724	51.944	8.44954
2.85	-0.818531	53.25	1.39605	53.92	7.57572
2.05994	-1.32922	46.25	1.87275	54.528	7.0388
1.77421	-0.653737	40	2.5878	49.616	8.6909
1.22849	-0.365826	37.75	1.362	58.328	6.95397
2.60027	-0.0690228	48.5	2.724	56.276	7.00251
1.46202	0.713731	28	1.9068	53.2	6.27257
2.26	1.11209	60.625	1.19175	47.704	7.68038
1.47647	0.189459	48.75	1.7025	66.904	4.76419
1.34	3.51656	42.5	0.86	77.216	4.15585

## Sheet: K0-prediction
K 0 (cm/hr)	pH	ln(SAR) ((meq/lit)^0.5)	CCE (%)	OM (%)	Silt (%)	σg (mm)	BD (gr/cm3)
9.177	7.16	-1.30679	49.75	2.3154	54.16	7.55861	1.5662
5.653	7.72	-0.502767	45.75	1.4301	62.016	5.82779	1.54409
10.86	7.04	-0.708224	56.75	3.0645	55.744	6.46197	1.3805
9.568	6.91	-0.807018	52.375	2.89425	64.232	4.68197	1.58488
7.583	7.38	-1.6889	49	2.3835	60.904	6.2463	1.43735
8.56	7.44	-1.42441	46.25	2.3154	58.092	6.52197	1.48503
4.536	7.39	-0.68405	46.25	1.4982	57.104	5.48167	1.58008
7.2	7.49	-1.45299	50.5	1.9749	52.136	6.9503	1.51744
7.135	7.18	-0.78732	52.5	3.405	58.796	7.43883	1.52879
7.25	7.58	-0.960556	70.625	1.80465	46.76	9.92353	1.62639
6.2	7.62	-0.43366	50.25	1.7706	66.472	6.55054	1.5688
3.565	7.64	-0.835482	42.25	0.3405	79.2	2.76408	1.48979
6.65	7.53	-0.67739	45.75	0.17025	83.328	3.24531	1.34825
5.334	7.24	-0.448195	64.5	1.5663	72.964	5.88371	1.56175
6.93	7.29	-1.57448	55	0.7491	69.704	8.46571	1.4583
5.663	7.55	-1.03079	46.75	1.9749	59.496	6.19145	1.52224
5.5	7.5	-0.751686	45	1.9749	66.304	6.32066	1.51927
6.261	7.56	-1.10954	47.75	1.39605	55.284	7.18113	1.61187
7.25	7.58	-1.32897	36.5	2.9964	62.144	5.96259	1.4961
5.142	7.21	-0.998181	44.25	1.7025	54.636	6.96737	1.57346
4.165	7.26	-1.11743	31	2.1111	46.912	8.16355	1.56544
5.192	7.48	0.0596273	53.125	1.4982	39.068	9.63814	1.5357
4.191	7.51	-0.385499	29.875	2.48565	63.956	5.79119	1.44729
4.65	6.78	-0.617583	43	2.68	35.6	3.8702	1.5569
6.59	7.55	-1.21383	45.75	1.9749	46.372	8.17802	1.58182
2.717	7.37	-1.28728	40.625	1.7706	50.024	8.24224	1.58875
7.203	7.45	-1.25538	47	1.53225	48.888	8.2766	1.63019
8.821	7.48	-1.50492	40.75	1.5663	57.968	6.14981	1.58025
9.568	7.06	-0.511109	45	4.2222	51.04	7.66401	1.48118
7.582	7.61	-0.386005	43	1.39605	60.424	7.79912	1.56999
6.261	7.22	-1.45659	43.5	1.8387	64.592	6.88815	1.5708
9.229	7.39	-1.20842	46.5	3.91575	63.104	5.88654	1.51156
6.261	7.45	-0.865866	44.5	1.2939	72.152	5.93105	1.51986
3.879	7.51	-1.40948	30.25	1.4301	78.036	5.22357	1.44199
7.326	7.29	-0.809654	39.25	2.724	51.944	8.44954	1.44456
4.318	7.52	-1.18741	53	0.8172	59.984	5.72179	1.78464
7.551	7.33	-1.45659	44	2.5197	63.88	6.15146	1.53005
3.591	7.46	-0.838286	43.5	2.48565	51.304	4.10157	1.54586
4.35	7.5	-1.30914	56.25	1.2939	47.056	7.47225	1.69775
5.898	6.92	-1.39517	60.75	2.1792	41.704	8.04187	1.62482
3.162	7.69	-0.330264	43.25	1.7025	24.744	7.6792	1.87504
6.781	7.59	-0.653737	40	2.5878	49.616	8.6909	1.53932
6.062	7.74	-0.770885	42.5	0.2043	57.012	7.24045	1.64545
9.326	7.78	-0.269871	58.25	3.7455	63.184	5.79877	1.35762
3.21	7.8	-0.365826	37.75	1.362	58.328	6.95397	1.79
7.5	7.85	0.466615	70.5	0.4767	57.076	6.39325	1.64
4.5	7.96	-0.340608	63.75	0.6129	72.08	4.69999	1.47475
2.299	7.59	-0.530691	51.25	0.2724	61.724	5.33221	1.59998
3.313	6.95	2.08315	38.75	0.8853	86.068	2.94685	1.49175
3.2	7.22	2.23703	55	0.7491	77.596	4.11631	1.64001
3.95	7.44	1.80258	63	0.2724	23.224	7.9216	1.7949
3	7.92	0.124065	58	1.1577	53.428	6.63799	1.57433
4.137	7.78	-0.0916062	32.75	1.0215	71.764	3.89836	1.51367
3.108	7.68	0.227841	44.75	0.8172	33.264	6.96211	1.74517
5.565	7.24	2.82307	53.75	2.82615	71.948	4.81954	1.5577
2.879	7.5	1.33417	29.75	1.0896	91.008	2.84157	1.60576
2.876	7.67	-0.359071	54.75	1.1577	58.912	6.6491	1.52823
1.865	7.32	3.53042	52.5	1.4982	76.48	3.70123	1.62577
2.635	7.7	0.255487	51.5	1.39605	62.708	5.17077	1.60006
3.305	7.79	-0.659251	46	0.4086	74.088	6.7656	1.87971
3.236	7.62	-0.544037	33.25	1.9068	73.796	4.50762	1.54974
10.5	7.79	-1.0505	52.75	4.25625	70.856	4.42245	1.38675
1.438	7.99	-0.262793	35	0.44265	62.98	5.38474	1.85
3.426	7.8	-0.466393	45.25	1.4301	57.32	6.5603	1.49877
4.037	7.71	-0.639547	40.75	1.9749	58.056	6.35673	1.68696
5.879	7.48	0.481124	57.875	2.724	57.5	6.03206	1.61464
8.2	7.77	-0.165219	63.5	1.2939	60.076	12.1693	1.54913
3.783	7.86	-0.502104	37	0.8172	90.612	2.92776	1.75
3.013	7.64	-0.178872	35.75	0.9534	73.864	4.75736	1.46975
1.985	7.71	-0.256446	31.75	1.0215	87.12	3.47981	1.60341
2.5	7.25	3.16688	54.75	1.0215	60.16	4.37306	1.65687
4.72	7.38	-1.25538	62.75	0.681	45.988	7.71532	1.46513
7.56	7.64	-0.635554	55.25	0.4767	48.36	3.96981	1.29834
6.71749	7.62	-0.63146	55	2.043	73.08	5.73521	1.49471
8.65	7.42	-0.948687	62	2.93	78.184	4.20046	1.6089
9.65837	7.35	-0.832946	47	1.4982	77.188	5.65109	1.59177
4.03655	7.52	-0.593849	41.125	1.05555	55.464	7.01931	1.56263
7.64606	7.63	-0.757334	44.5	2.15	73.344	6.78002	1.45079
7.35056	7.28	0.745871	43.5	3.8136	45.136	5.12382	1.44857
5.93332	7.28	-1.44424	47.25	1.0215	44.104	8.50815	1.75243
8.965	7	-1.12744	49	3.57525	51.804	6.66411	1.49562
7.96787	7.4	-1.1938	46.25	1.9068	65.432	5.7419	1.48958
9.45	7.55	-1.40384	42.25	2.14515	54.76	5.36103	1.35519
8.5647	7.57	-0.818531	53.25	1.39605	53.92	7.57572	1.5348
4.77979	7.51	-1.32922	46.25	1.87275	54.528	7.0388	1.73203
3.68492	7.28	0.796472	51	0.7491	73.64	4.30223	1.59969
7.59561	7.6	-0.0690228	48.5	2.724	56.276	7.00251	1.42889
2.43812	7.2	0.713731	28	1.9068	53.2	6.27257	1.70198
3.95554	7.71	-0.104075	40.75	1.2258	38.844	8.09531	1.6877
2.53703	7.44	2.39404	48.75	1.2258	73.36	4.50456	1.57505
5.78373	7.52	0.22514	67.5	2.98	35.1	4.53079	1.68335
4.55	7.49	1.11209	60.625	1.19175	47.704	7.68038	1.72967
2.85552	7.62	0.189459	48.75	1.7025	66.904	4.76419	1.50452
2.76	7.18	3.51656	42.5	0.86	77.216	4.15585	1.47771
